# Supplementary material for: A Single Dose of Novel PSMA-Targeting Radiopharmaceutical Agent [177Lu]Ludotadipep for Patients with Metastatic Castration-Resistant Prostate Cancer: Phase I Clinical Trial
Source: Cancers (Basel). 2022 Dec 16;14(24):6225. doi: 10.3390/cancers14246225 (PMC9777064; doi:10.3390/cancers14246225)
Supplement: Supplementary file 1 [file cancers-14-06225-s001.zip]

Archive with 1 entries (1 files):
- cancers-2046257-supplementary.pdf
